# Supplementary material for: Mutations in the SLC2A9 Gene Cause Hyperuricosuria and Hyperuricemia in the Dog
Source: PLoS Genet. 2008 Nov 7;4(11):e1000246. doi: 10.1371/journal.pgen.1000246 (PMC2573870; doi:10.1371/journal.pgen.1000246)
Supplement: Table S1 — Primers for microsatellite markers used to define the Huu region. (0.03 MB XLS) [file pgen.1000246.s001.xls]

## Sheet: Sheet1
TABLE 1 PRIMERS FOR MICROSATELLITE MARKERS USED TO DEFINE THE HUU REGION
Marker Name	Primer Sequence (5’-3’)*	Genomic Location (bp)**	Repeat	Product Size (bp)
ms8	F-CCCTCTGCCTATGTTTCTGC	71717225	AAG	250
	R-TTGTGCTTGGGTATGCTTTT
ms173	F-TTATAAGTGAGCCGGGGTGA	71796048	TG	153
	R-GCAGGACGCTGGACTAAAAG
ms183	F-TTTGCCTCTCTTCTGGGTGT	72216364	AG	240
	R-AGTGAGCCTTGAGACCTTGG
ms177	F-GGATGATGAGTGCTGTGTGC	72254391	AG	247
	R-TGTTAGGTTTCTGGCCCAAG
ms9	F-GGCAGCCATTTGGGATACTA	72362958	GT	230
	R-TGTACTGGGTGCTTGCTTTG
FH2858	F- AAAGATGGGATGCTTCAGAG	73052214	AC	197
	R-GACCCCAAGTTTCAGCTCTC
ms128	F-GCTTCTCCTCTGCCTGTGTC	74245743	CT	193
	R-TGCCTTTGCCTAACAATCTG
ms153	F-TGCATTTCATTTTTGGTGGA	74348135	GT	216
	R-CATGGCAGGGATGAGAAGAT
REN153PO3	F-CAAATGTCCATTGCTTGAGG	74676986	AC	253
	R-TCTGTTTCTTGGCTTGCCTT
ms4	F-TGCTTCTCCCTCTGCCTATG	75355502	AG	398
	R-GGTCTCCTGGAGGGATCTTC
*Ta(◦c): 58
**canFam2 http://genome.ucsc.edu/
