# Supplementary material for: Mutations in the SLC2A9 Gene Cause Hyperuricosuria and Hyperuricemia in the Dog
Source: PLoS Genet. 2008 Nov 7;4(11):e1000246. doi: 10.1371/journal.pgen.1000246 (PMC2573870; doi:10.1371/journal.pgen.1000246)
Supplement: Table S2 — Primers for SNPs used to define the Huu region. (0.03 MB XLS) [file pgen.1000246.s002.xls]

## Sheet: Sheet1
TABLE 2 PRIMERS FOR SNPS USED TO DEFINE THE HUU REGION
SNP	SNP name	Primer Sequence (5’-3’)	Genomic Location (bp)*	Ta(◦c)	Product Size (bp)	Base Change	Sequence Context
1	BICF2G630347898	F-TGTTTCTTCCCCCTTTTTCC	71825290	58	917	T/C	GTTCCA(T/C)GGCCCA
		R-GGGTTGAAGGGTGTCTACCA
2	MISTEx16SNP	F-TGGGACGTCTGTACTCCATGT	71896408	60	305	T/C	GCAGGA(T/C)GTCCAG
		R-GCACACTGCTCAAGATGCTC
3	WDR2_Ex5SNP	F-GGTCAAATGCAGAGGTTTGG	71943598	60	323	T/C	GGCCCT(T/C)GAGCCG
		R-TGAGTGCATCCAAAGACAGG
4	WDR2_SNP B	F-ACTGGCACTGGCTATTCCAC	71950091	60	687	C/T	GACAGA(C/T)TCAGAC
		R-TAATACGATGACGGGCTGGT
5	BICF2PG79191	F-GTATCGCTGTTGCTCAGTTCTCT	71973811	60	692	A/T	GAGCAA(T/A)GATAAA
		R-TGGAGCCTTCATTACTTTGTCAT
6	BICF2PG79190	F-TTGCTCTATGCTTCTCTTCCATC	71974803	60	635	T/G	TAAGTG(T/G)CTTGCC
		R-ACCTCTCTGCTATTGCTCATCAC
7	BICF232J1934	F-CCCCTTCATGAGGAGACAAAA	72113064	58	998	C/T	AGAAAA(T/C)ACTTCC
		R-TTCCAGGAAGTGGTTCTCCTT
8	WDR1_8 SNP	F-CTTCACTGGAGCATCTGTTCTG	72165056	60	495	G/A	CTTCCC(G/A)GTGGGG
		R-GGGCCACCTGGACTCTAA
9	SLC2A9 5'UTR	F-AGCCATCCTTCAGATGGAGA	72222535	60	570	T/A	GCCACC(A/T)CCCCTA
10	SLC2A9 5'UTR_1	R-GGGGGACCCTCTCTCAAGT	72222537			C/A	GCCACC(A/T)C(C/A)CCTAAT
11	BICF2S2366662	F-GGCTACAGGCCAAGCAAGTA	72225068	60	886	A/G	ACACAC(A/G)ATGGCC
12		R-GAGCCTGGGCTTCTCACTAA	72225185			A/G	TATGCC(A/G)CGTGCT
13			72225187			G/A	TATGCC(A/G)C(A/G)TGCTGT
14			72225210			C/T	GGCTCT(C/T)CCTACA
15	SLC2A9 EX5	F-CAGAATGCTGGGAGTGGTG	72285164	60	468	G/T	TCATCT(G/T)CATCGG
		R-AATAAGTGAAGGACCTGAGTGC
16	BICF2S23539259	F-AGGCACAGGACAACAAAACC	72307188	58	914	C/T	TGTGGA(C/T)GGCAAG
		R-GCAAGGTCACGTGGGTAAAT
17	SLC2A9 INT10	F-CCCTGAGCTTCTCCATCTGT	72388543	58	830	C/A	CTCAGA(C/A)TGATCA
		R-ATTCTGGCTTCCCTTGGTCT
18	SLC2A9 EX11	F-GGCTAACTCCAGCATCCATT	72402830	58	525	G/A	GGCACC(G/A)TCAACT
		R-TAACCCAGGTTTCCTTGCAG
*canFam2, http://genome.ucsc.edu/.
