# Supplementary material for: Mutations in the SLC2A9 Gene Cause Hyperuricosuria and Hyperuricemia in the Dog
Source: PLoS Genet. 2008 Nov 7;4(11):e1000246. doi: 10.1371/journal.pgen.1000246 (PMC2573870; doi:10.1371/journal.pgen.1000246)
Supplement: Table S3 — Candidate gene primers. (0.03 MB XLS) [file pgen.1000246.s003.xls]

## Sheet: Sheet1
TABLE 3 CANDIDATE GENE PRIMERS
F primer Name	F primer Seq (5'-3')	R primer Name	R primer Seq (5'-3')	Product size (bp)	Tm	Genomic location (bp)
MISTcDNAF1	cacagatggggctaggaaaa	MISTcDNAR1	cctggatttcgtggaacagt	644	60	71854048-71900581
MISTcDNAF	ggccagtaccggactattga	MISTcDNAR	tctggacttcaggaaagctga	484	60	71848104-71873181
MISTcDNAF2	catgcagttccatcctcaga	MISTcDNAR2	accaaggtgagaagcacctg	497	60	71894021-71908643
MISTcDNAF3	gggcaatagaaggacaacaaa	MISTcDNAR3	gtgtccatcgcactcttgaa	315	59	71829636-71853972
MIST3'F	ggaatccacaaggagcaatg	MIST3'R	gcaaagcttcttgtcaccttt	368 (genomic)	60	71908596-71908943
MISTEx2F	tttaaccccaatggaaatgc	MISTEx2R	gttggtcagcttatttgccata	301 (genomic)	60	71829477-71829756
MISTEx78F	acagagtggcaacacattcg	MISTEx78R	agtgctgttggtacactgaagg	1476 (genomic)	60	71859971-71861425
KIAA1729_Ex7F1	atggccccaaaggattttat	KIAA1729_Ex7R1	tcatgctgaagtgtgtgcttc	560	59	71947548-71948087
KIAA1729_Ex7F2	tgtcgattttccacaaagga	KIAA1729_Ex7R2	tcccattgacaaccttcaca	649	59	71948052-71948681
KIAA1729_Ex7F3	actcgtcgttcctgcaaact	KIAA1729_Ex7R3	caatgagcccttttctccag	631	60	71948642-71949253
KIAA1729_Ex7F4	agctgcatcacctacaacca	KIAA1729_Ex7R4	ccaccatcatcctgaggttt	612	59	71949224-71949816
KIAA1729_Ex7F5	actggcactggctattccac	KIAA1729_Ex7R5	taatacgatgacgggctggt	687	60	71949783-71950450
KIAA1729_Ex7F6	tcgactggtagctgttaaacca	KIAA1729_Ex7R6	gcttccaaggtctggtcact	651	60	71950400-71950400
KIAA1729_Ex7F7	cctccctccctgactcagta	KIAA1729_Ex7R7	ccctccccaactgtcataaa	667	59	71950921-71951568
KIAA1729RACE5_1	ccaggtgcctctggaactccccttt			RACE primer	72	71948154
KIAA1729RACE5_2	gcctctgcctctgagccttgacaca			RACE primer	72	71947756
KIAA1729RACE3_1	gaccagaccttggaagctagtggaa			RACE primer	66	71951034
KIAA1729Ex7delF	6FAM-aaattcctcacccactctgc	KIAA1729Ex7delR	acattccctccccaactgtc	201	59	71951392-71951573
WDR1_1F	gaactgggctctgaaagcag	WDR1_1R	gacagaagagggcctaggtaag	669	60	72134479-72135047
WDR1_Ex2F	agccgagcgcttgactat	WDR1_Ex2R	cctgctttcagagcccagt	527	58	72133973-72134480
WDR1_Ex3F	gcaaagaggcaacaggtgac	WDR1_Ex3R	aggtggggcgaggctact	291	61	72134577-72134849
WDR1_Ex4F	gactgcttctccgttccttg	WDR1_Ex4R	ctaccctccctctccacctc	250	60	72147780-72148010
WDR1_5F	aagcaggctgcatatttcataag	WDR1_5R	cacacttcacgcttttaatctcc	687	59	72161522-72162188
WDR1_6F	cacacagaaagggtgtcgtg	WDR1_6R	aactcacacattccaaagcaact	584	60	72162250-7216213
WDR1_7F	gtggctcctggaaggtgtt	WDR1_7R	ctattgctgcacagggagaagt	496	60	72163002-72163475
WDR1_8F	cttcactggagcatctgttctg	WDR1_8R	gggccacctggactctaa	495	60	72164882-72165358
WDR1_9F	ctgcaggatttctcctctctttc	WDR1_9R	ggtgcctgtttccttatgtgtat	480	60	72166455-72166911
WDR1_10F	agcagcccatccttactatgatt	WDR1_10R	ggaaccttctagccagagtccta	591	60	72169281-72169848
WDR1_11F	ttctggagtaatttttcatgcac	WDR1_11R	caggaagtcacttagccagacag	600	58	72172232-72172808
WDR1_12F	ctcttgggcctcatcacg	WDR1_12R	ctgcggtaccttgttatggacta	577	60	72173989-72174542
WDR1_13F	cttccagatgctcacccttct	WDR1_13R	atttttcatgtgcaaactgtcac	496	60	72175964-72176436
WDR1_Ex1Ex2F	gaggctcgcggtaacaagt	WDR1_Ex1Ex2R	ggaggcgaaggggaattaac	678	60	72134237-72134895
WDR1RACE5_1	tcctgtgatctcgcccacagaagag			RACE primer	70	72153971
WDR1RACE5_2	gaggtgctccttctgcgtggtatcc			RACE primer	69	72152828
WDR1RACE3_2	aagaggatcgcagtggtcggggaag			RACE primer	73	72152916
WDR1RACE3_1	gacgggaatgtccgcttgtactcca			RACE primer	71	72172407
SLC2A9Ex1F	agccatccttcagatggaga	SLC2A9Ex1R	gggggaccctctctcaagt	596	60	72222400-72222969
SLC2A9Ex1 VarNF	ccaagtggcagatcgttttt	SLC2A9Ex1 VarNR	ttcgtaagcacaggcacatt	807	58	72227113-72227900
SLC2A9Ex1_NCBIF	tcttccctggagggagaact	SLC2A9Ex1_NCBIR	gatcaaagaatggagcaagaca	880	58	72209856-72210714
SLC2A9Ex2F	gtctgcgagtccctgtctgt	SLC2A9Ex2R	cactcggcaaggaactgaac	541	60	72230087-72230604
SLC2A9Ex3F	gcctccctatctgcaaaatg	SLC2A9Ex3R	tccctagtccctccctgttt	651	60	72257261-72257865
SLC2A9Ex4F	ttcctgacccttaggccagt	SLC2A9Ex4R	cttgggtctttcccactcag	541	60	72272435-72272914
SLC2A9Ex5F	cagaatgctgggagtggtg	SLC2A9Ex5R	aataagtgaaggacctgagtgc	501	60	72284910-72285356
SLC2A9Ex6F	gccatacacgtaaggctggt	SLC2A9Ex6R	ttgggaccacctgagacat	601	60	72314551-72315132
SLC2A9Ex7F	tcaaacaaaggcttgggact	SLC2A9Ex7R	tagctgctgcgttgaacact	651	58	72341659-72342211
SLC2A9Ex8F	tagttggccacaccacaaag	SLC2A9Ex8R	caaatgcccctttacactgg	601	58	72354455-72354935
SLC2A9Ex9F	tagacaaaatggctgggcta	SLC2A9Ex9R	tggtcaagttcagacagctca	601	58	72369382-72369860
SLC2A9Ex10F	tggcttgggggttatcatta	SLC2A9Ex10R	tggctcagagctctcaactgt	551	58	72372233-72372711
SLC2A9Ex11F	ggctaactccagcatccatt	SLC2A9Ex11R	taacccaggtttccttgcag	601	58	72402603-72403108
SLC2A9Ex12F	tgcctacagagtccacgtca	SLC2A9Ex12R	tggatccaaatggaagaagg	700	58	72416260-72416839
SLC5'UTREx1VarNF	tctgcctcttgctcagagat			RT-PCR primer (varN)	66	72227609-72227628
SLCR1	ctcgggagacatcctctttg			RT-PCR primer (varN & O)	58	72341839-72341858
IntF-Ex1	aaggactcagcacattccaaa			RT-PCR primer (var O)	58	72222652-72222672
IntF5	catggcctgttaccagctct			RT-PCR primer (internal)	58	72341974-72341993
SLCdnaR	aatagacagcacccgtgagg			RT-PCR primer (internal)	62	72416450-72416469
SLC2A93'race_GSP2F	tggggaaggagagcacctggccatac			RACE primer	68	72314610
SLC2A93'race_NGSP2F	gtccagctggtgagcctgccctttct			RACE primer	68	72314782
SLC2A93'raceF1	ctgcctccactctggacaat			RACE primer	58	72416617
SLC2A93'raceF2	caatcccaccagaggagaac			RACE primer	58	72416545
SLC2A93'race NCBI_Ex1F	cccccaggtcaaggggatctcagaa			RACE primer	68	72210490
SLC2A93'race UCSC_Ex1F	gaagctcagtgaaaaggactcagcac			RACE primer	68	72222639
SLC2A95'race_GSP1R	tttgggctgatggccctcttctttgg			RACE primer	68	72369568
SLC2A95'race_NGSP1R	tcttctctggcttggtcatcgagcgc			RACE primer	68	72369520
SLC2A95'raceEx1R	ggaatgtgctgagtccttttcactgagc			RACE primer	68	72222642
SLC2A95'raceEx1altR	gtgctgagtccttttcactgagcttc			RACE primer	68	72222639
SLC2A95'raceEx2R	ggggcgttcaccaccgacaggttgta			RACE primer	68	72230371
SLC2A95'raceEx2-3R	gatgtacggagtgggggcgttcacca			RACE primer	68	72230384
SLC2A95'raceEx3R	tggacaccgtcacagaccagagcaga			RACE primer	68	72257530
SLC2A95'raceEx3altR	tccccacaagtccaccaatggcaaat			RACE primer	68	72257557
SLC2A95'raceEx4R	gcccatgatgaagcgtcccacaatga			RACE primer	68	72272673
SLC2A95'raceEx4altR	acgcccatgatgaagcgtcccacaat			RACE primer	68	72272675
